# Supplementary material for: Moutan Cortex Extract Modulates Macrophage Activation via Lipopolysaccharide-Induced Calcium Signaling and ER Stress-CHOP Pathway
Source: Int J Mol Sci. 2023 Jan 20;24(3):2062. doi: 10.3390/ijms24032062 (PMC9916843; doi:10.3390/ijms24032062)
Supplement: Supplementary file 1 [file ijms-24-02062-s001.zip]

Archive with 1 entries (1 files):
- ijms-2096458-supplementary.pdf
